# Supplementary material for: Bioactivity of Aromatic Plant Hydrolates and Application for Pork Marination
Source: Antioxidants (Basel). 2025 Dec 16;14(12):1508. doi: 10.3390/antiox14121508 (PMC12729964; doi:10.3390/antiox14121508)
Supplement: Supplementary file 1 [file antioxidants-14-01508-s001.zip]

Archive with 1 entries (1 files):
- antioxidants-4012231-supplementary.pdf
